# Supplementary material for: Using Household Expenditure Surveys for Comparable and Replicable Nutritional Analysis: Evidence from México
Source: Nutrients. 2022 Aug 31;14(17):3588. doi: 10.3390/nu14173588 (PMC9460767; doi:10.3390/nu14173588)
Supplement: Supplementary file 1 [file nutrients-14-03588-s001.zip]

Archive with 4 entries (4 files):
- Data Set S1  Nutrients ENIGH-average.xlsx
- Data Set S2  Nutrients ENIGH-median.xlsx
- Descripci¿«n BD.pdf
- READ ME.pdf
