# Supplementary material for: Using Household Expenditure Surveys for Comparable and Replicable Nutritional Analysis: Evidence from México
Source: Nutrients. 2022 Aug 31;14(17):3588. doi: 10.3390/nu14173588 (PMC9460767; doi:10.3390/nu14173588)
Supplement: Supplementary file 1 [file nutrients-14-03588-s001.zip › Data Set S1 Nutrients ENIGH-average.xlsx]

## Sheet: Nutrients ENIGH (average)
Conversion table of food purchases registered in ENIGH to nutrients availability
ENIGH's Code	ENIGH's Food Categories	Edible Portion (%)	Energy/kcal*	Protein/g*	Fe/mg*	Zinc/mg*	VitA/µg RAE*	VitC/mg*
A001	Corn, grain	0.92	358.95	9.715	2.32	2.22	5.5	0.8
A002	Flour corn	1	380.429	8.62143	3.63667	1.85	3.66667	0
A003	Corn dough	1	171.2	4.208	1.858	1.766	2.9	0
A004	Corn tortilla	1	240.23	6.1	1.325	1.595	20	0
A005	Tostadas, raspadas, tostitos, totopos, tlayudas	1	478	7.26333	2.16	1.67667	2.01818	0
A006	Other products made from corn	1	317.199	7.18586	4.04667	3.16522	9.12247	0.0941176
A007	Wheat flour	1	360	11.55	2.4	1.625	0	0
A008	Whole wheat tortillas	1	313.333	7.98667	1.45333	1.48667	0	0
A009	Pasta soup	1	411.97	7.48333	63.3867	23.3633	5.63788	0
A010	Sweet biscuits (wheat flour)	1	486.414	6.99143	2.18167	0.93	7.75	0.375
A011	Salted biscuits (wheat flour)	1	451.5	10.005	4.015	0.685	12.4242	0.1
A012	White bread	1	335.367	8.365	2.9	1.47	0	0
A013	Sweet bread (pieces)	1	391.022	7.71	2.4875	1.39429	69.6667	0.1
A014	Sweet bread (packed)	1	333	8.61	2.15	1.4	0	0
A015	White bread slices, commercially prepared	1	265.05	11.2775	3.755	2.225	0	0.1
A016	Homemade cake	1	385.11	4.22	1.15667	0.55	17.4909	0
A017	Store-bought cake	1	265.65	4.895	1.8075	0.69	39.6773	0
A018	Wheat, grain and other products	1	379.5	13.125	2.25	0.7	0	0
A019	Rice, grain	1	361	7.68	1.365	1.44	0	0
A020	Rice (other products)	1	344.667	7.66667	9.445	3.42	0	0
A021	Cereals (maized, wheat, rice, mixed, etc.)	1	433.21	7.67294	4.03	2.03545	342.594	28.8383
A022	Snacks	1	469.596	7.93333	5.875	1.3925	0	0
A023	Instant soup	1	134	4	2.8	0.63	1.00909	0
A024	Other cereals	1	374.805	12.5215	4.54571	2.82286	0	0.7
A025	Beef steak	1	221	27.255	2.64	4.475	64.8485	0
A026	Flank steak, fillet	1	187	20.38	1.71	5.99	0	0
A027	Milanesa	1	292	18.6	1.6	5.4	140.264	0
A028	Beef shank	1	127.273	20.6061	1.81818	4.31	141.273	0
A029	Back ribs	0.73	383	14.4	1.6	3.16	18	0
A030	Beef cuts	1	232.667	28.9233	3.6	4.37	22	0
A031	Beef broth	0.56	293	16	1.8	3.55	12	0
A032	Prime beef cuts	0.9	223	15.27	2.06	6.08	188.485	0.2
A033	Hamburger, regular, single patty	1	190	15.55	2.67	2.2	0	0
A034	Ground meat	1	154.167	14.4	1.64	3.57	0	0
A035	Beef pulp	1	155	21.25	1.92	4.31	227.273	0
A036	Other beef cuts	0.756667	149	15.9	2.3	3.585	103	0
A037	Beef offal	0.993333	120	13.7	14.8133	1.515	29	13.5
A038	Pork steak	1	156.667	19.44	0.91	1.865	1	0.5
A039	Pork leg	1	118	16.15	1.01	2.27	2	0.9
A040	Pork shoulder (soft part)	0.91	113	20.7	1.55	2.9	1.28659	0.5
A041	Ground pork	0.88	198	20.6	0.79	1.74	2	0.6
A042	Pork ribs	0.726667	165.333	20.0033	1.22667	3.62	1.94182	0
A043	Pork rump or hind quarter	0.889	168.667	18.7567	5.93333	3.42667	1.84058	0
A044	Ham hock	0.6	270	16.7	0.9	2.05	2	0
A045	Other pork cuts	0.42	258	22.1	0.39	0.76	11.0798	0
A046	Pork offal	1	134	21.39	6.1	5.76	6502	25.03
A047	Beef chili	1	185	23.3	10.92	4.92	243.03	0
A048	Pork chicharron	1	530	58.45	2.8	0.56	12	0.5
A049	Pork chorizo and longaniza	1	477.143	17.3386	2.645	3.41	0	1
A050	Smoked pork chop	0.85	100	17.9412	1.17647	1.84	0	1
A051	Machaca (mexican dried beef)	1	360.15	57.99	7.69	4.785	12.3273	0
A052	Pork ham	1	103.298	15.6112	1.21333	2.47	1	0
A053	Mortadella or bologna sausage, headcheese, salami (pork and beef)	1	363	16.29	1.77333	2.6	7.07071	0.233333
A054	Bacon	1	655	12.8	0.42	0.84	3	0
A055	Sausage	1	267.714	12.6414	2.67667	1.98	6.5	8.56667
A056	Other types of processed meat	0.67	257	13.85	5.5	1.24	495	1
A057	Boned chicken	0.65	206.5	18.45	0.9	1.255	49.5	1
A058	Boneless chicken	0.89	211.25	16.325	4.99	1.1425	113.089	0
A059	Whole chicken	0.64	210	18.6	0.9	1.31	41	0
A060	Chicken viscera	1	119	16.92	8.2	2.67	3296	17.9
A061	Other types of poultry	0.755	276	18.475	2.1	2.03	32.5	0
A062	Sausages (chicken, ham), nugget, mortadella	1	171.732	15.1833	1.792	0.975	13.5048	3.75
A063	Lamb and mutton	0.826667	205.667	17.9667	1.97667	3.69	0	0
A064	Goat and cabrito	1	221.85	29.7	2.83	4	0	0
A065	Other types of meat	0.73	119.75	21.7605	2.5925	1.80667	56.25	0
A066	Fresh fish	0.535294	94.6471	19.1388	0.775	0.4975	23.9167	0.609091
A067	Fish fillet	1	106	25.26	0.9375	0.5	71.5824	0
A068	Canned tuna	1	137.75	16.795	1.2825	0.7175	53.5	0
A069	Canned salmon and cod	1	302	21.7	0.9	0.9	18	0
A070	Fish (smoked, dried, nugget, sardine, etc.)	0.98	291.1	30.321	2.0725	1.01	35	0.333333
A071	Eel, fish roe, manta ray	0.9	88	25.3	18.8	1.4	34.3091	0
A072	Fresh shrimp	0.4	90	18.1	1.6	1.5	12	0
A073	Fresh seafood	0.795	82	12.64	4.6325	6.43667	47	4.5
A074	Canned seafood	0.825	120	24.305	5.49	3.63667	40.5354	1.725
A075	Pasteurized milk	1	59.2385	3.00077	0.298333	0.4225	90.8929	0.984
A076	Condensed milk	0.7	380.6	8.95	0.195	0.94	77.8364	3
A077	Evaporated milk	1	107	7.2	0.2	0.835	28	1.5
A078	Milk powder	1	448.8	22.7978	0.685	3.465	52.4	7.3
A079	Formula milk	1	491.9	18	9.5	3.9	0	43.3
A080	Unpasteurized milk	1	62	3.3	0.1	0.38	31	1
A081	Other types of milk	1	67	3.00333	0.753333	0.3	36.5	1.65
A082	Yellow cheese	1	357.833	20.81	0.62	2.73	251.667	0
A083	Añejo cheese	1	414	23.2567	2.13333	3.25333	190.333	0
A084	Chihuahua cheese	1	381	25.72	0.9	3.5	56	0
A085	Fresh cheese	1	227.631	17.48	1.93375	1.32167	83.6	0
A086	Manchego cheese	1	361.7	22.035	0.8	3.5	288	0
A087	Oaxaca cheese	1	265.993	23.0167	1.905	3.02	162.803	0
A088	Other types of cheese	1	331.6	22.9	2.075	2.28	233.288	0.2
A089	Cream	1	256.75	3.55	1.605	0.336667	206.5	0.8
A090	Butter	1	737	0.8	0.1	0.05	754	0
A091	Fermented milk beverage	1	80.2576	2.87	0	0.374182	7.42857	0.211111
A092	Other milk derivatives	1	148	5.425	0	0.385	1.48788	0
A093	Chicken eggs	0.88	145	12.25	1.63	0.985	548.674	0
A094	Other types of eggs	0.885	201.5	12.6	9.53	1.41	265	0
A095	Vegetable oil	1	884	0	2.5	6.2	0	0.24
A096	Coconut oil	1	769	3.56	10.08	0	0	0
A097	Margarine	1	732	0.9	0.1	0	496.5	0
A098	Lard	1	902	0	0	0.11	0	0
A099	Vegetable butter	1	884	0	0	0	0	0
A100	Other types of oil	1	900	0	0	0	30000	0
A101	Beets and sweet potato	0.95	72.5	1.515	1.9	0.325	346.614	22.315
A102	Potato	0.93	99	3.005	2.58	0.29	0	14.145
A103	Radish	1	11	1.28	1.4	3.07	3	25.35
A104	Other tubers	0.823333	54.3333	1.66333	2.20333	0.38	0	12.6667
A105	Mashed potato flour	1	292	8.13	72.4	0.99	0	49.9
A106	Potato chips	1	525.5	5.76	1.605	1.685	7	27.95
A107	Swiss chard, spinach, purslane, green amaranth	0.754	32.35	3.3855	4.271	1.596	390.086	37.24
A108	Avocado	0.53	148.75	1.4375	1.91	1.38	7	12.7333
A109	Garlic	1	129	4.6	1.49	1.16	0	10.66
A110	Broccoli	1	34	2.82	0.73	0.41	31	89.2
A111	Zucchini and pumpkin	0.80375	20.875	1.57125	1.32143	0.32	89.0159	14.6143
A112	Onion	0.972	34.7	1.892	3.236	1.97	16.6667	13.08
A113	Chayote	0.83	23.5	0.91	0.785	0.74	0	10.025
A114	Pea	0.45	144	9.86	1.86	1.24	25.2273	24.9
A115	Jalapeno pepper	0.87	22	1.19	3.5	0.14	54	72.1
A116	Poblano chili	0.8	33.5	1.66	3.3	2.33	16.0824	216.5
A117	Green chili	0.95	34	2.35	2.4	1.82	47	65.9
A118	Other types of chili	0.860714	76.6429	3.90786	3.1125	1.155	662.591	116.196
A119	Coriander	0.7	24	2.59	2.26	4.74	377.4	10.65
A120	Cabbage	0.906667	35.6667	2.83333	2.35	0.273333	17.697	78.7167
A121	Green beans	0.9	40.875	3.095	2.565	0.08	12	18.325
A122	Corncob	0.38	75.3333	3.05333	1.78	0.455	3.02727	10.615
A123	Epazote leaf, wormseed	0.95	25	2.73	4.71	2.65	282.545	18.1
A124	Tomato	0.94	21.5	1.095	3.185	1.225	299.95	51.265
A125	Lettuce	1	16	1.37	0.02	4.78	116.948	9.2
A126	Prickly pear, cactus	0.89	17.25	1.26	1.35	0.1675	56.3333	12.8
A127	Cucumber	0.83	41.6667	2.28333	4.96	3.3	2.67576	14.5667
A128	Parsley, peppermint	1	55.5	2.62	6.01	3.69	421	166.55
A129	Green tomato	0.86	22	1.12	0.87	0.07	32	13.6
A130	Carrot	0.63	51	0.44	1.47	0.24	841	15
A131	Other vegetables	0.803	38.55	2.527	1.886	0.248333	77.8943	30.0389
A132	Food sprouts	1	373	24.2	5.73	16.5	0	1.59
A133	Canned chili	1	51	0.77	1.28	1.73	46.5	2.85
A134	Dried chili or chili powder	0.786667	271	12.6853	6.51	1.00667	429.833	59.6167
A135	Canned vegetables, legumes, olives	1	61.7692	1.91	1.52545	0.386667	19.3333	10.17
A136	Frozen vegetables legumes	1	53.15	2.2	1.955	0.82	103	18
A137	Whole bean	1	333.167	21.5808	5.45636	3.38333	0	0
A138	Chickpea	1	351	23.03	8.85	2.4	3	1.3
A139	Field bean (grain)	0.7	208	14.235	4.025	1.86	10.5	28.3
A140	Lentil (grain)	1	329	22.73	7.47	4.78	2	5.35
A141	Other legumes	1	223.254	20.9245	7.19	3.86	0.770303	7.5
A142	Canned beans	1	246.874	13.82	9.93375	1.66833	0	0
A143	Other canned legumes	1	313.305	21.681	7.40909	3.14857	2.75	0
A144	Loose seeds	0.908889	580.861	23.0444	4.06588	3.95692	0.404545	0.700833
A145	Seeds (packed)	1	605.5	17.03	3.45	4.44	0	0.5
A146	Textured soy	1	333.786	30.6814	8.54333	6.30667	1.5	2.5475
A147	Annona, custard apple, soursop	0.565	66	1.52	2.2175	1.095	0.666667	45.9
A148	Cherry, raspberry, strawberry, blackberry	0.94	23	0.84	2.36	1.8	1	79.7
A149	Apricot, peach	0.888	51.8	1.012	1.575	0.17	42.25	20.06
A150	Chicozapote, mamey	0.62	70	1.93	0.37	0.91	12	25.7
A151	Prune	0.938889	48.6667	0.915556	2.2975	0.1	17	26.875
A152	Guava	0.94	55.3333	1.10667	0.85	0.605	47.5	228.41
A153	Lime	0.66	24	1.785	1.45	0.11	2	55.775
A154	Lemon	0.633333	25.6667	0.74	0.986667	0.83	0	36.2167
A155	Mandarin orange, tangerine	0.71	44	1	0.34	0.07	34	29.4
A156	Grapefruit	0.675	37	0.665	0.295	0.45	30	283.45
A157	Mango	0.7	46.7	0.794	1.55	0.69	147	65.66
A158	Apple and peron	0.685	56	0.335	0.615	0.58	3	5.025
A159	Cantaloupe	0.47	25.2857	0.608571	2.09143	1.09	159.5	31.4357
A160	Orange	0.7225	47.125	1.46	0.87	0.21	10.6667	34.3625
A161	Papaya	0.68	33	0.52	0.46	0.44	47	40
A162	Pear	0.88	60.5	0.485	0.695	0.94	1	7.15
A163	Pineapple	0.53	33	0.56	0.47	0.52	3	35.85
A164	Pitaya, dragon fruit and tuna cactus	0.522941	36.2353	1.0575	1.52133	0.12	889.138	18.1588
A165	Green plantain	0.54	130	1.21	1.78	0.34	38.5	13.03
A166	Banana	0.68	88.5	1.14	0.625	0.54	3	175.25
A167	Other types of bananas	0.568571	87.7143	1.33143	1.09286	0.161429	18.4286	11.1286
A168	Watermelon	0.46	16	0.37	0.35	1.54	28	10.2
A169	Grape	0.845	62	0.64	0.65	0.27	1.25	7.425
A170	Other types of fruit	0.647	74.2	1.1405	1.5295	0.5925	4.11111	25.3025
A171	Fruit in syrup	1	133.5	0.433333	1.29667	0.094	21.2	6.7
A172	Dried fruit	1	301.184	2.386	2.21333	0.303333	62	1.1
A173	White and brown sugar	1	384	0	0	0.01	0	0
A174	Honeybee	1	336.333	0.723333	0.42	0.22	0	0.5
A175	Other types of sugar	1	276.75	1.095	0.92	0.46	8.50909	8.84667
A176	Toasted coffee	1	334.5	15.55	21.4	0.71	1.00909	0
A177	Instant coffee	1	342.867	10.9667	3.605	0.185	0.5	0
A178	Tea leaves	1	1	0	0.08	0.04	1	0
A179	Instant tea	1	187.695	1.575	5.95	0.85	0	2.5
A180	Chocolate bar	1	534.333	5.43333	1.81333	1.21667	23.1313	0.766667
A181	Chocolate powder	1	362	8.6875	8.225	2.7775	0.25	0
A182	Other chocolates	1	409	11.55	1.91	1.77	42.7182	0
A183	Cinnamon	1	261	3.89	38.07	1.97	26	28.46
A184	Clove	1	323	5.98	8.68	1.09	53	80.81
A185	Aromatic herbs	1	15	0.87	3.92	4.43	690	11
A186	Concentrated liquid base (chicken, shrimp, beef)	1	286.34	10.4533	5.99	1.7	862	116.7
A187	Mayonnaise	1	787	3.29	0.21	0.15	16	0
A188	Mole (spicy sauce)	1	488.85	10.17	5.71	2.5	1	0
A189	Mustard	1	84	4.7	2	0	0.5	5
A190	Black pepper	1	301	10.64	9.71	1.19	27	0
A191	Salt	1	0	0	0.33	0.1	0	0
A192	Sweet / spicy chili sauce	1	62.2567	1.1	0.77	0.4	52.5	21.8
A193	Vinegar	1	21	0	0.2	0.04	0	0
A194	Other salad dressings, spices and sauce, vanilla	1	368.5	5.18	4.615	1.10667	12.3333	1.475
A195	Mixed cereals, oatmeal, banana, and apple for babies	1	273.4	5.656	32.0775	3.67	241.5	37.75
A196	Porridge for babies	1	72.5667	3.70833	0.395	0.405	147	0.5375
A197	Mixed vegetable and fruit juices for babies	1	52.8182	0.176364	0.758182	0.645455	3.09306	33.7891
A198	Pizza	1	265	11.9367	1.98333	1.52333	57.8545	0
A199	Pork carnitas	1	235	23.5	0.85	1.74	0	0
A200	Roasted chicken	0.56	306	25.2	1.9	0.78	207	0
A201	Barbacoa and birria	0.69	136.404	16.5925	2.17763	4.46	0	0
A202	Other prepared foods	0.99875	163.303	6.7913	1.43159	1.15777	19.7396	0.24375
A203	Fresh mushrooms	1	29.1429	2.98	2.363	0.8275	3.63636	3.197
A204	Edible insects	0.91	500.462	52.9739	29.3853	44.2857	2.51013	0
A205	Custard, jelly, and pudding in powder	1	363.487	26.4475	0.09	0.0233333	0	0
A206	Milk caramel	1	365.921	4.625	0.165	0.528	136.851	3.097
A207	Fruit pastry, peanut butter, jam	1	282.7	0.347	1.718	0.0433333	1	6.76
A208	Ice cream, sorbet, popsicles	1	177.411	2.865	0.295556	0.148	68.355	0.983333
A209	Confectionery	1	436.666	5.92968	2.609	1.19059	0	0
A210	Nixtamal	1	169	4.64	2.04	0.8	8	0
A212	Food pantry / food banks supported by other households	0.996368	358.98	7.04674	11.9126	4.95998	40.4143	2.61509
A215	Natural water (bottled)	1	0	0	0	0	0	0
A216	Carbonated water (with/without flavor)	1	17.5	0	0.42	0.175	16	6.35
A217	Prepared drink and juice	1	44.9286	0.227143	0.263333	0.06	24.4693	13.9086
A218	Fruit juice (bottled)	1	44.8	0.111111	0.168333	0.074	4.80727	12.105
A219	Drink enhancers (concentrated or in powder)	1	193.671	0.768636	0.100714	0.0171429	13.0745	46.8883
A220	Soft drink	1	47.5907	0.0857143	0.03	0.00333333	52.3294	8.49538
A221	Energy drink	1	61	0	0.83	0.25	0	0
A222	Ice, syrup, lechugilla, sangrita, tascalate	1	161.636	0.150909	0.446667	0.105	0.666667	0
A223	Cognac and brandy	1	235.5	0	0.02	0.02	0	0
A224	Beer	1	44	0.23	0.02	0.01	0	0
A225	Anisette	1	267.273	0	0	1	0	0
A226	Sherry wine	1	160	0.2	0.24	0.07	0	0
A227	Fruit liqueur	1	494	3.8	0.06	0.03	0	0
A228	Aguamiel, pulque, tlachique, tepache, tuba y bebidas fermentadas de maíz	1	7	0.305	0.395	0.01	4	5.125
A229	Aguardiente, alcohol de caña, charanda, mezcal	1	315	0	0	0	0	0
A230	Rum	1	271.3	0	0.12	0.07	0	0
A231	Rompope mexican eggnog	1	135	3.81	0.2	0.46	45.4091	2
A232	Apple cider (white & pink)	1	50	0.1	0.49	1	1.00909	0
A233	Tequila (blue & white)	1	280.4	0	0.02	0.6	5	19.3
A234	Wine table (white, rosé, red)	1	93.7	0.3	0.37	0.13	0	0
A235	Vodka	1	279	0	0.01	0	0	0
A236	Whiskey	1	301	0	0.02	0.02	0	0
A237	Alcoholic beverage	1	74.22	0.04	0.054	0.062	0.4	7.47
A238	Other alcoholic beverages: champagne	1	67.62	0.18	0.52	1	1.00909	0
A242	Food pantry / food banks supported by organizations	0.996368	358.98	7.04674	11.9126	4.95998	40.4143	2.61509
* Content in 100 g of edible fraction
