# Supplementary material for: Using Household Expenditure Surveys for Comparable and Replicable Nutritional Analysis: Evidence from México
Source: Nutrients. 2022 Aug 31;14(17):3588. doi: 10.3390/nu14173588 (PMC9460767; doi:10.3390/nu14173588)
Supplement: Supplementary file 1 [file nutrients-14-03588-s001.zip › Data Set S2 Nutrients ENIGH-median.xlsx]

## Sheet: Nutrients ENIGH (median)
Conversion table of food purchases registered in ENIGH to nutrients availability
ENIGH's Code	ENIGH's Food Categories	Edible Portion (%)	Energy/kcal*	Protein/g*	Fe/mg*	Zinc/mg*	VitA/µg RAE*	VitC/mg*
A001	Corn, grain	0.92	358	9.43	2.315	2.21	5.5	0.8
A002	Flour corn	1	377	8	3.125	1.87	0	0
A003	Corn dough	1	169	4.4	1.7	1.93	0.5	0
A004	Corn tortilla	1	240.23	6.1	1.325	1.595	20	0
A005	Tostadas, raspadas, tostitos, totopos, tlayudas	1	492	7.05	2	1.63	2.01818	0
A006	Other products made from corn	1	317.199	7.18586	4.04667	3.16522	9.12247	0.0941176
A007	Wheat flour	1	359	11.5	2.4	1.625	0	0
A008	Whole wheat tortillas	1	295	8	1.3	0.9	0	0
A009	Pasta soup	1	372	6.58	4.02	1.33	5.63788	0
A010	Sweet biscuits (wheat flour)	1	487.9	6.51	1.955	0.975	2.5	0
A011	Salted biscuits (wheat flour)	1	451.5	10.005	4.015	0.685	12.4242	0.1
A012	White bread	1	314.5	8.62	2.92	1.465	0	0
A013	Sweet bread (pieces)	1	391	7.2	1.945	1.38	3	0.1
A014	Sweet bread (packed)	1	333	8.61	2.15	1.4	0	0
A015	White bread slices, commercially prepared	1	265.1	11.225	3.885	2.2	0	0.1
A016	Homemade cake	1	392	4.33	1.07	0.69	26.2364	0
A017	Store-bought cake	1	254.8	3.99	2.2	0.75	26.2364	0
A018	Wheat, grain and other products	1	379.5	13.125	2.25	0.7	0	0
A019	Rice, grain	1	361	7.68	1.365	1.44	0	0
A020	Rice (other products)	1	366	9	9.445	3.42	0	0
A021	Cereals (maized, wheat, rice, mixed, etc.)	1	432	6.3	4.125	1.6	412.5	21.805
A022	Snacks	1	480	8	4.9	1.64	0	0
A023	Instant soup	1	134	4	2.8	0.63	1.00909	0
A024	Other cereals	1	369	13.74	3.35	2.87	0	0
A025	Beef steak	1	221	27.255	2.64	4.475	64.8485	0
A026	Flank steak, fillet	1	187	20.38	1.71	5.99	0	0
A027	Milanesa	1	292	18.6	1.6	5.4	140.264	0
A028	Beef shank	1	127.273	20.6061	1.81818	4.31	141.273	0
A029	Back ribs	0.73	383	14.4	1.6	3.16	18	0
A030	Beef cuts	1	231	30.79	3.8	4.2	22	0
A031	Beef broth	0.56	293	16	1.8	3.55	12	0
A032	Prime beef cuts	0.9	223	15.27	2.06	6.08	188.485	0.2
A033	Hamburger, regular, single patty	1	190	15.55	2.67	2.2	0	0
A034	Ground meat	1	160	15.5	1.64	3.57	0	0
A035	Beef pulp	1	155	21.25	1.92	4.31	227.273	0
A036	Other beef cuts	0.78	149	14.9	2	3.585	103	0
A037	Beef offal	1	92	13.8	7.95	1.515	20	2
A038	Pork steak	1	143	18.6	0.91	1.865	1	0.5
A039	Pork leg	1	118	16.15	1.01	2.27	2	0.9
A040	Pork shoulder (soft part)	0.91	113	20.7	1.55	2.9	1.28659	0.5
A041	Ground pork	0.88	198	20.6	0.79	1.74	2	0.6
A042	Pork ribs	0.62	108	21.1	1.28	4.06	1.41273	0
A043	Pork rump or hind quarter	0.867	123	19.86	2.02	3.79	1.95764	0
A044	Ham hock	0.6	270	16.7	0.9	2.05	2	0
A045	Other pork cuts	0.42	258	22.1	0.39	0.76	11.0798	0
A046	Pork offal	1	134	21.39	6.1	5.76	6502	25.03
A047	Beef chili	1	185	23.3	10.92	4.92	243.03	0
A048	Pork chicharron	1	530	58.45	2.8	0.56	12	0.5
A049	Pork chorizo and longaniza	1	466	13.8	2.645	3.41	0	1
A050	Smoked pork chop	0.85	100	17.9412	1.17647	1.84	0	1
A051	Machaca (mexican dried beef)	1	360.15	57.99	7.69	4.785	12.3273	0
A052	Pork ham	1	99.19	15.165	1.34	2.47	0	0
A053	Mortadella or bologna sausage, headcheese, salami (pork and beef)	1	373.5	16.86	1.62	2.5	0	0
A054	Bacon	1	655	12.8	0.42	0.84	3	0
A055	Sausage	1	212	12.13	2.3	1.98	6.5	2
A056	Other types of processed meat	0.67	257	13.85	5.5	1.24	495	1
A057	Boned chicken	0.65	206.5	18.45	0.9	1.255	49.5	1
A058	Boneless chicken	1	207.5	15.8	5.385	1.04	89.8697	0
A059	Whole chicken	0.64	210	18.6	0.9	1.31	41	0
A060	Chicken viscera	1	119	16.92	8.2	2.67	3296	17.9
A061	Other types of poultry	0.78	292	18.8	2.15	2.03	32.5	0
A062	Sausages (chicken, ham), nugget, mortadella	1	171.995	15.76	1.99	1.03	17.1545	5
A063	Lamb and mutton	0.9	230	15	1.77	3.69	0	0
A064	Goat and cabrito	1	221.85	29.7	2.83	4	0	0
A065	Other types of meat	0.81	113	21.1259	2.68	1.93	0	0
A066	Fresh fish	0.51	94	19.68	0.655	0.465	18.5	0.4
A067	Fish fillet	1	106	25.26	0.9375	0.5	71.5824	0
A068	Canned tuna	1	146.5	16.165	1.25	0.785	22.5	0
A069	Canned salmon and cod	1	302	21.7	0.9	0.9	18	0
A070	Fish (smoked, dried, nugget, sardine, etc.)	1	304.5	29.3	2.425	1.29	34	0
A071	Eel, fish roe, manta ray	0.9	88	25.3	18.8	1.4	34.3091	0
A072	Fresh shrimp	0.4	90	18.1	1.6	1.5	12	0
A073	Fresh seafood	0.875	64.5	13.73	3.8	1.68	45	5
A074	Canned seafood	0.95	117.5	21.16	5.005	3.81	31	1.65
A075	Pasteurized milk	1	61	2.94	0.2	0.405	57	1
A076	Condensed milk	0.7	380.6	8.95	0.195	0.94	77.8364	3
A077	Evaporated milk	1	107	7.2	0.2	0.835	28	1.5
A078	Milk powder	1	457.1	25.17	0.685	3.465	0	7.3
A079	Formula milk	1	491.9	18	9.5	3.9	0	43.3
A080	Unpasteurized milk	1	62	3.3	0.1	0.38	31	1
A081	Other types of milk	1	56	3	0.75	0.3	36.5	1.65
A082	Yellow cheese	1	366	19.4	0.63	2.59	265	0
A083	Añejo cheese	1	393	22.67	2.24	3.07	243	0
A084	Chihuahua cheese	1	381	25.72	0.9	3.5	56	0
A085	Fresh cheese	1	257	18.8	0.55	0.71	37	0
A086	Manchego cheese	1	361.7	22.035	0.8	3.5	288	0
A087	Oaxaca cheese	1	259	23.04	1.905	3.02	162.803	0
A088	Other types of cheese	1	306	22.8	2.075	2.28	233.288	0.2
A089	Cream	1	252	2.95	1.195	0.27	159	0.9
A090	Butter	1	737	0.8	0.1	0.05	754	0
A091	Fermented milk beverage	1	79	3	0	0.37	0	0
A092	Other milk derivatives	1	151	5.35	0	0.285	1.48788	0
A093	Chicken eggs	0.88	145	12.25	1.63	0.985	548.674	0
A094	Other types of eggs	0.885	201.5	12.6	9.53	1.41	265	0
A095	Vegetable oil	1	884	0	2.5	6.2	0	0.24
A096	Coconut oil	1	769	3.56	10.08	0	0	0
A097	Margarine	1	732	0.9	0.1	0	496.5	0
A098	Lard	1	902	0	0	0.11	0	0
A099	Vegetable butter	1	884	0	0	0	0	0
A100	Other types of oil	1	900	0	0	0	30000	0
A101	Beets and sweet potato	0.95	72.5	1.515	1.9	0.325	346.614	22.315
A102	Potato	0.93	99	3.005	2.58	0.29	0	14.145
A103	Radish	1	11	1.28	1.4	3.07	3	25.35
A104	Other tubers	0.86	72	1.69	2.4	0.38	0	8.5
A105	Mashed potato flour	1	292	8.13	72.4	0.99	0	49.9
A106	Potato chips	1	525.5	5.76	1.605	1.685	7	27.95
A107	Swiss chard, spinach, purslane, green amaranth	0.82	22.25	2.925	4.345	0.85	179.212	34.95
A108	Avocado	0.53	145	1.36	1.91	1.38	7	12.1
A109	Garlic	1	129	4.6	1.49	1.16	0	10.66
A110	Broccoli	1	34	2.82	0.73	0.41	31	89.2
A111	Zucchini and pumpkin	0.9	20	1.62	0.84	0.32	66.5546	13.3
A112	Onion	1	32	1.83	1.48	1.97	0	14.05
A113	Chayote	0.83	23.5	0.91	0.785	0.74	0	10.025
A114	Pea	0.45	144	9.86	1.86	1.24	25.2273	24.9
A115	Jalapeno pepper	0.87	22	1.19	3.5	0.14	54	72.1
A116	Poblano chili	0.8	33.5	1.66	3.3	2.33	16.0824	216.5
A117	Green chili	0.95	34	2.35	2.4	1.82	47	65.9
A118	Other types of chili	0.84	32	2.375	3.09	1.155	424.118	106.75
A119	Coriander	0.7	24	2.59	2.26	4.74	377.4	10.65
A120	Cabbage	1	27	2.81	1.56	0.22	10.0909	58.9
A121	Green beans	0.9	37.5	2.41	2.285	0.08	12	19
A122	Corncob	0.38	74	3.38	1.78	0.455	3.02727	10.615
A123	Epazote leaf, wormseed	0.95	25	2.73	4.71	2.65	282.545	18.1
A124	Tomato	0.94	21.5	1.095	3.185	1.225	299.95	51.265
A125	Lettuce	1	16	1.37	0.02	4.78	116.948	9.2
A126	Prickly pear, cactus	0.89	20.5	1.285	1.27	0.14	44.8788	12.75
A127	Cucumber	0.83	41	1.43	3.18	3.3	2.5	12.9
A128	Parsley, peppermint	1	55.5	2.62	6.01	3.69	421	166.55
A129	Green tomato	0.86	22	1.12	0.87	0.07	32	13.6
A130	Carrot	0.63	51	0.44	1.47	0.24	841	15
A131	Other vegetables	0.83	35.5	2.605	1.525	0.14	36	23
A132	Food sprouts	1	373	24.2	5.73	16.5	0	1.59
A133	Canned chili	1	51	0.77	1.28	1.73	46.5	2.85
A134	Dried chili or chili powder	0.84	266	13.24	6.1	1.3	229.5	75.7
A135	Canned vegetables, legumes, olives	1	38	1.24	1.3	0.36	19	5.4
A136	Frozen vegetables legumes	1	49.25	2.2	1.82	0.82	103	18
A137	Whole bean	1	334	22.615	5.2	3.65	0	0
A138	Chickpea	1	351	23.03	8.85	2.4	3	1.3
A139	Field bean (grain)	0.7	208	14.235	4.025	1.86	10.5	28.3
A140	Lentil (grain)	1	329	22.73	7.47	4.78	2	5.35
A141	Other legumes	1	233	19.4	4.82	3.86	0.827273	6
A142	Canned beans	1	331.5	13.7	13.5	1.825	0	0
A143	Other canned legumes	1	325	20.46	6.61	3.21	2.5	0
A144	Loose seeds	1	557.5	23.69	3.49	3.32	0	0.35
A145	Seeds (packed)	1	605.5	17.03	3.45	4.44	0	0.5
A146	Textured soy	1	337	32.9	8.07	7.64	1.5	2.845
A147	Annona, custard apple, soursop	0.58	65	1.67	1.635	1.095	0	16.75
A148	Cherry, raspberry, strawberry, blackberry	0.94	23	0.84	2.36	1.8	1	79.7
A149	Apricot, peach	0.89	46	0.85	1.075	0.17	28.5	19.1
A150	Chicozapote, mamey	0.62	70	1.93	0.37	0.91	12	25.7
A151	Prune	0.95	49	0.91	2.28	0.1	17	30.125
A152	Guava	1	52	1.09	0.85	0.605	47.5	223.23
A153	Lime	0.66	24	1.785	1.45	0.11	2	55.775
A154	Lemon	0.62	26	0.78	0.86	0.83	0	38.55
A155	Mandarin orange, tangerine	0.71	44	1	0.34	0.07	34	29.4
A156	Grapefruit	0.675	37	0.665	0.295	0.45	30	283.45
A157	Mango	0.7	44.5	0.805	1.81	0.69	147	61.45
A158	Apple and peron	0.685	56	0.335	0.615	0.58	3	5.025
A159	Cantaloupe	0.47	27	0.62	2.43	1.09	159.5	34.1
A160	Orange	0.63	47	1.62	0.63	0.07	11	30.575
A161	Papaya	0.68	33	0.52	0.46	0.44	47	40
A162	Pear	0.88	60.5	0.485	0.695	0.94	1	7.15
A163	Pineapple	0.53	33	0.56	0.47	0.52	3	35.85
A164	Pitaya, dragon fruit and tuna cactus	0.55	32	1.155	1.25	0.12	169.224	21.85
A165	Green plantain	0.54	130	1.21	1.78	0.34	38.5	13.03
A166	Banana	0.68	88.5	1.14	0.625	0.54	3	175.25
A167	Other types of bananas	0.54	95	1.44	1.12	0.16	18	10.3
A168	Watermelon	0.46	16	0.37	0.35	1.54	28	10.2
A169	Grape	0.85	65.5	0.66	0.65	0.27	1	4.4
A170	Other types of fruit	0.635	63	1.125	1.36	0.12	2	18.05
A171	Fruit in syrup	1	103	0.43	1.415	0.09	13	4.3
A172	Dried fruit	1	298	2.7	2.1	0.3	6	1
A173	White and brown sugar	1	384	0	0	0.01	0	0
A174	Honeybee	1	336	0.8	0.42	0.22	0	0.5
A175	Other types of sugar	1	283.5	0.97	0.78	0.46	12.7636	11.77
A176	Toasted coffee	1	334.5	15.55	21.4	0.71	1.00909	0
A177	Instant coffee	1	348	10.9	3.605	0.185	0.5	0
A178	Tea leaves	1	1	0	0.08	0.04	1	0
A179	Instant tea	1	187.695	1.575	5.95	0.85	0	2.5
A180	Chocolate bar	1	530	5.1	1.4	1.27	0	0.1
A181	Chocolate powder	1	367	6.2	8.32	1.68	0	0
A182	Other chocolates	1	382	6.8	2.07	2.01	44.4	0
A183	Cinnamon	1	261	3.89	38.07	1.97	26	28.46
A184	Clove	1	323	5.98	8.68	1.09	53	80.81
A185	Aromatic herbs	1	15	0.87	3.92	4.43	690	11
A186	Concentrated liquid base (chicken, shrimp, beef)	1	305	9.7	5.99	1.7	862	116.7
A187	Mayonnaise	1	787	3.29	0.21	0.15	16	0
A188	Mole (spicy sauce)	1	488.85	10.17	5.71	2.5	1	0
A189	Mustard	1	84	4.7	2	0	0.5	5
A190	Black pepper	1	301	10.64	9.71	1.19	27	0
A191	Salt	1	0	0	0.33	0.1	0	0
A192	Sweet / spicy chili sauce	1	53	0.56	0.77	0.4	52.5	21.8
A193	Vinegar	1	21	0	0.2	0.04	0	0
A194	Other salad dressings, spices and sauce, vanilla	1	362	2.82	3.025	0.18	16	0.6
A195	Mixed cereals, oatmeal, banana, and apple for babies	1	371	3.2	32.905	1.69	108	34.3
A196	Porridge for babies	1	66.5	3.685	0.375	0.395	145	0.25
A197	Mixed vegetable and fruit juices for babies	1	47	0	0.88	0.11	2.01818	35.4
A198	Pizza	1	271	11.93	1.95	1.65	57.5182	0
A199	Pork carnitas	1	235	23.5	0.85	1.74	0	0
A200	Roasted chicken	0.56	306	25.2	1.9	0.78	207	0
A201	Barbacoa and birria	0.69	135	18.9474	2.17763	4.46	0	0
A202	Other prepared foods	1	158.3	6.34	0.88	1.01	3.5697	0
A203	Fresh mushrooms	1	29	2.125	2.655	0.75	0	3.325
A204	Edible insects	0.91	507.5	51.645	30	40	1.73097	0
A205	Custard, jelly, and pudding in powder	1	372	6.93	0.08	0.02	0	0
A206	Milk caramel	1	373.2	4.515	0	0.51	174.588	4
A207	Fruit pastry, peanut butter, jam	1	271.5	0.35	1.92	0.04	0	5.4
A208	Ice cream, sorbet, popsicles	1	145	3.13	0.3	0.17	59	0.9
A209	Confectionery	1	404.5	4.38	2.165	0.96	0	0
A210	Nixtamal	1	169	4.64	2.04	0.8	8	0
A212	Food pantry / food banks supported by other households	0.996368	358.98	7.04674	11.9126	4.95998	40.4143	2.61509
A215	Natural water (bottled)	1	0	0	0	0	0	0
A216	Carbonated water (with/without flavor)	1	17.5	0	0.42	0.175	16	6.35
A217	Prepared drink and juice	1	44	0.22	0.225	0.06	0	5.34
A218	Fruit juice (bottled)	1	48	0.1	0.155	0.07	2	8.55
A219	Drink enhancers (concentrated or in powder)	1	220	0.525	0	0	0.893939	1.2
A220	Soft drink	1	47	0.1	0.02	0	56.6697	3.77
A221	Energy drink	1	61	0	0.83	0.25	0	0
A222	Ice, syrup, lechugilla, sangrita, tascalate	1	228	0.1	0.47	0.105	1	0
A223	Cognac and brandy	1	235.5	0	0.02	0.02	0	0
A224	Beer	1	44	0.23	0.02	0.01	0	0
A225	Anisette	1	267.273	0	0	1	0	0
A226	Sherry wine	1	160	0.2	0.24	0.07	0	0
A227	Fruit liqueur	1	494	3.8	0.06	0.03	0	0
A228	Aguamiel, pulque, tlachique, tepache, tuba y bebidas fermentadas de maíz	1	7	0.305	0.395	0.01	4	5.125
A229	Aguardiente, alcohol de caña, charanda, mezcal	1	315	0	0	0	0	0
A230	Rum	1	271.3	0	0.12	0.07	0	0
A231	Rompope mexican eggnog	1	135	3.81	0.2	0.46	45.4091	2
A232	Apple cider (white & pink)	1	50	0.1	0.49	1	1.00909	0
A233	Tequila (blue & white)	1	280.4	0	0.02	0.6	5	19.3
A234	Wine table (white, rosé, red)	1	93.7	0.3	0.37	0.13	0	0
A235	Vodka	1	279	0	0.01	0	0	0
A236	Whiskey	1	301	0	0.02	0.02	0	0
A237	Alcoholic beverage	1	75.95	0	0.04	0.075	0	0
A238	Other alcoholic beverages: champagne	1	67.62	0.18	0.52	1	1.00909	0
A242	Food pantry / food banks supported by organizations	0.996368	358.98	7.04674	11.9126	4.95998	40.4143	2.61509
* Content in 100 g of edible fraction
